# Supplementary material for: Evaluating and optimising performance of multi‐species call recognisers for ecoacoustic restoration monitoring
Source: Ecol Evol. 2023 Aug 22;13(8):e10309. doi: 10.1002/ece3.10309 (PMC10443330; doi:10.1002/ece3.10309)
Supplement: Supplementary file 1 — Appendix S1. [file ECE3-13-e10309-s001.zip]

Archive with 4 entries (4 files):
- ece310309-sup-0001-AppendixS1.docx
- ece310309-sup-0002-DataS1.R
- ece310309-sup-0003-DataS2.R
- ece310309-sup-0004-DataS3.R
