# Supplementary material for: Evaluating and optimising performance of multi‐species call recognisers for ecoacoustic restoration monitoring
Source: Ecol Evol. 2023 Aug 22;13(8):e10309. doi: 10.1002/ece3.10309 (PMC10443330; doi:10.1002/ece3.10309)
Supplement: Supplementary file 1 — Appendix S1. [file ECE3-13-e10309-s001.zip › ece310309-sup-0002-DataS1.R]

# -----------------------------------------------------------------#
# Generalised Call Recogniser Script 
# -----------------------------------------------------------------#

# Load required libraries
library(monitoR)
library(tuneR)
library(seewave)

# Set the working directory where the WAV files are located
setwd(JCurrentSongmeters_201910SMJ)

# Create a flag variable to indicate if we want to perform full check of files
# Set to 1 to perform full check, 0 to skip the check
fullcheck - 1

# Generate a list of all WAV files in the directory (and subdirectories)
fulllist - list.files(pattern = .wav, recursive = TRUE)

# Convert the list to a data frame
completelist.as.df - as.data.frame(fulllist)

# Loop through each file in the data frame
for(listloop in 1nrow(completelist.as.df)){

  # Read the WAV file and extract its properties
  detectsamplerate - readWave(fulllist[listloop], header=TRUE)

  # Save the properties into the data frame
  completelist.as.df$sample.rate[listloop] - detectsamplerate$sample.rate
  completelist.as.df$channels[listloop] - detectsamplerate$channels
  completelist.as.df$bits[listloop] - detectsamplerate$bits
  completelist.as.df$durmin[listloop] - (detectsamplerate[[4]] detectsamplerate[[1]])60
  
  # If fullcheck is set to 1, check for broken bits
  if(fullcheck == 1){
    fullfile - readWave(fulllist[listloop])
    completelist.as.df$buggered.bits[listloop] - length(fullfile@left[fullfile@left == -32768])
  }

  # Print progress every 50 files
  if(round(listloop50) == listloop50){
    cat(paste(listloop,....))
  }
}

# Save the data frame to a CSV file
write.csv(completelist.as.df,Full List Test.csv)
