# Supplementary material for: Evaluating and optimising performance of multi‐species call recognisers for ecoacoustic restoration monitoring
Source: Ecol Evol. 2023 Aug 22;13(8):e10309. doi: 10.1002/ece3.10309 (PMC10443330; doi:10.1002/ece3.10309)
Supplement: Supplementary file 1 — Appendix S1. [file ECE3-13-e10309-s001.zip › ece310309-sup-0003-DataS2.R]

# Load necessary libraries
library(monitoR)
library(tuneR)
library(RODBC)
library(seewave)
library(lubridate)
library(reshape2)
library(dplyr)

# Clear workspace to free up memory
rm(list = ls()) # remove all objects from workspace
gc(reset = T)   # free up memory

# Set working directory where the WAV files are located
setwd("I:\\2021 Recognisers\\Fletcherii\\PosNeg\\NewTemps")

# Define template stack name
templatestack <- "fletchi2021"
stackname <- "fletchi2021"

# Create directory for processed files
dir.create("processed")

# Generate a list of all WAV files in the directory
ref_filelist <- list.files(pattern = ".wav")
NoOfRefcalls <- length(ref_filelist)  # count the number of WAV files

# Initialize variables
cutoff_increments <- c(0)  # amplification cutoff modifier
refcolnames <- c("amp", "genus", "species", "number", "site", "datetime")
templatenum <- 0

# Open a pdf for plotting
pdf(paste(stackname, ".pdf", sep = ""), width = 4, height = 4)

# Loop over each WAV file to process them
for (callno in 1:NoOfRefcalls) {
    # Read the WAV file and extract its properties
    refcall_in <- readWave(ref_filelist[callno])
    detectsamplerate <- waveHeader(refcall_in)

    # Convert to mono if it's stereo
    if (detectsamplerate$channels == 2) {
        refcall_in <- mono(refcall_in)
    }

    # Resample to 24kHz if sample rate is different
    if (detectsamplerate$sample.rate != 24000) {
        refcall_in <- resamp(refcall_in, f = detectsamplerate$sample.rate, g = 24000, output = "Wave")
    }

    # Delete the original file after reading it
    unlink("refcall_in.wav")

    # Extract amplitude from the filename
    amplist <- strsplit(ref_filelist[callno], '_')

    # Create binary point match templates at different amplification levels
    for (modifier in cutoff_increments) {
        templatenum <- templatenum + 1
        amplification <- as.numeric(amplist[[1]][1]) * -1 + modifier
        templatename <- paste(amplification, 256, newCols[callno, 4], newCols[callno, 5], sep = "_")

        # Create and save binary point match template
        bpmtemplate <- makeBinTemplate(refcall_in, wl = 256, frq.lim = c(0.17, 2.5), amp.cutoff = amplification, name = templatename, write.wav = TRUE)
        title(paste(templatename))
        file.rename("refcall_in.wav", paste("processed\\", templatename, ".wav", sep = ""))  # rename and save template files
        assign(templatename, bpmtemplate)
        bpmlist[templatenum] <- templatename
    }
}

# Close the pdf
dev.off()

#===========================CREATE STACK

# Initialize variable to hold binary templates
btemps <- NULL

# Create initial binary template using the first entry in bpmlist
btemps <- combineBinTemplates(get(bpmlist[[1]]))

# Loop through the rest of the bpmlist and add each to btemps
for (callno in 2:templatenum) {  
    # Get the current binary template from bpmlist
    bpmnew <- get(bpmlist[[callno]])

    # Combine the current template with the existing templates in btemps
    btemps <- combineBinTemplates(btemps, bpmnew)
}

# If you need to change the threshold score cut-off, you can do it as shown below
# The following line is commented out as it's not being used in this script
#templateCutoff(btemps) <- c(9.4, 9.8, 13.4, 8.4, 7.4)

# Combine templates into one stack twice
firsttemps <- btemps
secondtemps <- btemps
btemps <- combineBinTemplates(firsttemps, secondtemps)

# Save the final binary template stack to an RData file
save(btemps, file = paste(templatestack, ".Rdata", sep = ""))
