# Supplementary material for: Evaluating and optimising performance of multi‐species call recognisers for ecoacoustic restoration monitoring
Source: Ecol Evol. 2023 Aug 22;13(8):e10309. doi: 10.1002/ece3.10309 (PMC10443330; doi:10.1002/ece3.10309)
Supplement: Supplementary file 1 — Appendix S1. [file ECE3-13-e10309-s001.zip › ece310309-sup-0004-DataS3.R]

# Load necessary libraries
library(ggplot2)
library(monitoR)
library(tuneR)
library(RODBC)
library(seewave)
library(lubridate)
library(reshape2)
library(dplyr)

# Set working directories and create directory for output graphs
setwd("J:\\Experimental")
setwd("I:\\2021 Recognisers\\Fletcherii")
dir.create("Current Run Graphs")

# Define stack name and load respective template file
stackname <- "L_fletcherii_Aug2020"
templatestack <- paste(stackname, ".Rdata", sep = "")
load(templatestack)

# Define bin templates
btemps

# Define bin templates that will be combined later
# (uncomment lines if needed, they are commented as per original script)
# finalstack <- combineBinTemplates(btemps[[3]], btemps[[4]], btemps[[5]])
# finalstack_parasignifera <- combineBinTemplates(btemps[3], btemps[4], btemps[5])

# Save final template stack to file (uncomment lines if needed)
# save(finalstack_parasignifera, file = "Final 3 Temp stack Parasignifera V3.Rdata")

# Read full file list and split into columns for folder, site, data, and filename
fullfilelist <- read.csv("J:\\Current\\2018ListCorrect.csv")
newColNames <- c("folder", "Site","data","filename")
newCols <- colsplit(fullfilelist$fulllist, "/", newColNames)
sm <- songmeter(newCols$filename)

# Combine tables and filter by year
alltable_2019 <- cbind(fullfilelist, newCols, sm)
alltable <- alltable_2019[which(alltable_2019$year == 2018), ]

# Read annotated file list and prepare it for subsetting
sitetable <- read.csv("I:\\Annotated reference calls\\Frog_master datasheet 2018_Allsites.csv")
relative <- melt(sitetable, id.vars = (c("Site","Period","Date")), na.rm = FALSE)
relative[is.na(relative)] <- 0
spec_only <- relative[which(relative$variable == "C..parinsig"), ]

# Subset for presence/absence
spec_only_pres <- subset(spec_only, value != 0)
spec_only_abs <- subset(spec_only, value == 0)
final_list <- rbind(spec_only_pres, spec_only_abs)

# Prepares final list of 0s and 1s for subsetting
final_list$PA <- 0
final_list$PA[final_list$value > 0] <- 1
numpres <- nrow(spec_only_pres)

# Group by PA, sample numpres rows, and arrange by Site
runlist <- final_list %>%
  group_by(PA) %>%
  sample_n(numpres) %>% 
  arrange(desc(PA), Site)

# Initialize empty lists and data frames
detectlist <- NULL
templatelist <- NULL
detects <- NULL
fullsumtable <- NULL
summary_to_exp <- NULL

# Create a data frame from the names of the templates
templatelist <- as.data.frame(names(btemps@templates))
templatelist$flag = 1
colnames(templatelist) <- c("template", "flag")

# Loop through each row of the runlist
for(megaloop in 1:nrow(runlist)) {
    cat(paste("Run  ", megaloop))
    
    # Select the specific row from runlist
    chosen_one <- runlist[megaloop,]
    
    # Split the date into day, month, and year
    date_selecta <- colsplit(chosen_one$Date, "/", c("day", "month", "year"))
    date_selecta$flag <- 1
    date_selecta$Site <- chosen_one$Site
    
    # Merge date_selecta and alltable
    final <- merge(date_selecta, alltable, by = (c("Site","day", "month", "year")))
    
    # Construct input filename
    infilename = paste("J:/Current/", final$fulllist[1], sep = "")  # [1] avoids crashes when there are duplicates

    # Prepare the recogniser
    offset = 0
    filename = infilename
    
    # Calculate duration and sampling frequency
    detectsamplerate <- readWave(filename, header = TRUE)
    dursec <- detectsamplerate[[4]] / detectsamplerate[[1]]
    durmin <- as.integer(dursec / 60)
    
    interval = 300  # snippet length in seconds to avoid memory overload
    summary <- data.frame()  # Create an empty dataframe for every run

    # Ensure integer duration in minutes
    if (dursec / 60 == as.integer(dursec / 60)){
        durmin <- durmin - 1
    }

    # Cleanup before processing
    unlink("snippet_in.wav")

    # Match the bin templates to the survey
    scores <- binMatch(
        survey = filename,
        templates = btemps,
        time.source = "fileinfo",
        write.wav = TRUE,
        show.prog = TRUE
    )

    # Remove temporary file
    unlink("snippet_in.wav")

    # Convert scores to peaks
    pks <- findPeaks(score.obj = scores)
    
    # Extract the detections
    detects <- getDetections(pks)

    # Compute summary stats if there are detections
    if (nrow(detects) > 0) {
        means_by_rec <- aggregate(detects$score, by = list(detects$template), FUN = mean)
        n_by_rec <- aggregate(detects$score, by = list(detects$template), FUN = length)
        sd_by_rec <- aggregate(detects$score, by = list(detects$template), FUN = sd)
        max_by_rec <- aggregate(detects$score, by = list(detects$template), FUN = max)
        
        sumtable <- cbind(n_by_rec, means_by_rec[,2], sd_by_rec[,2], max_by_rec[,2])
        colnames(sumtable) <- c("template", "Num_Detecs", "Mean Score", "SD Score", "Max Score")
        fullsumtable <- merge(sumtable, templatelist, by = "template", all = TRUE)
        
        fullsumtable$presence <- chosen_one$value
        fullsumtable$filename <- final$filename[1]
        fullsumtable$filenumber <- megaloop
        colnames(fullsumtable) <- c("template", "Num_Detecs", "Mean Score", "SD Score", "Max Score", "flag", "Presence", "Filename", "File_no")
        summary_to_exp <- rbind(fullsumtable, summary_to_exp)
        
        outfilename <- paste("Current Run Graphs/", final$filename[1], "_detects.csv", sep = "")
        write.csv(detects, outfilename)
        
        detects$presence <- chosen_one$value
        detects$filename <- final$filename[1]
        detectlist <- rbind(detectlist, detects)
    }
}


# Handling cases when no detections were made
if (nrow(detects) < 1){
  sumtable <- templatelist
  sumtable <- cbind(sumtable, NA, 0, 0, 0)
  sumtable$presence <- chosen_one$value
  sumtable$filename <- final$filename[1]
  sumtable$filenumber <- megaloop
  colnames(sumtable) <- c("template","flag", "Num_Detecs", "Mean Score", "SD Score", "Max Score", "Presence", "Filename", "File_no")
  fullsumtable <- sumtable
  summary_to_exp <- rbind(fullsumtable, summary_to_exp)
  
  detects <- data.frame(
    template = NA,
    date.time = NA,
    time = 0,
    score = 0,
    presence = chosen_one$value,
    filename = final$filename[1]
  )
  detectlist <- rbind(detectlist, detects)
}

# Plotting detected peaks
soundfilename <- paste("Current Run Graphs/", chosen_one$value, " ", final$filename, sep = "")
png_filename <- paste(soundfilename, ".png", sep = "")
png(png_filename, width = 8000, height = 600)
plot(pks, ask = FALSE, t.each = 300)
dev.off()

# Writing summary and detection data to CSV
write.csv(summary_to_exp, paste(stackname, ".csv", sep = ""))
write.csv(detectlist, paste("detectlist ", stackname, ".csv", sep = ""))

# For Demo
stackname <- "C_parinsignifera_V3"
detectlist <- read.csv(paste("detectlist ", stackname, ".csv", sep = ""))
detectlist_no0 <- filter(detectlist, score != 0)
summary_to_exp <- read.csv(paste(stackname, ".csv", sep = ""))

# Standardize down presence values >0
detectlist$rocPA <- ifelse(detectlist$presence > 0, 1, 0)

# ROC Analysis
roctable <- NULL
summarised <- NULL
toexp <- NULL
thresh <- 8
nosites <- length(unique(detectlist$filename))
nosites <- length(unique(summary_to_exp$Filename))
detectlist_nulls <- filter(detectlist, score == 0)
detectlist_no0 <- filter(detectlist, score != 0)
summary_to_exp_nulls <- summary_to_exp %>% filter(is.na(Num_Detecs)) %>% filter(Presence == 0)
list_of_templates <- as.data.frame(unique(detectlist$template))

# More ROC Analysis...
summary_to_exp_nullstats <- summary_to_exp_nulls %>% group_by(template) %>% summarize(addedcorr = n())
thresh <- 7
for (thresh in seq(3, 20, 0.2)) {
  # Perform several calculations here
  # ...
}

# Saving ROC table and plotting ROC
write.csv(roctable, paste(stackname, "roctable.csv"))
roctable <- read.csv("roctable.csv")
ggplot(roctable, aes(cutoff, roc)) + geom_point() + facet_wrap(~ template)

# Aggregating ROC and saving
aggregator <- roctable %>% group_by(template) %>% slice(which.max(roc))
write.csv(aggregator, paste(stackname, "aggregated.csv"))

# Template cutoffs, saving and combining bin templates
templateCutoff(btemps) <- aggregator$cutoff
save(btemps, file = paste(stackname, "_Correct_Cutoffs.Rdata", sep = ""))
runnertemps <- combineBinTemplates(btemps[15], btemps[5], btemps[18], btemps[20], btemps[9], btemps[22])
templateCutoff(runnertemps) <- c(4.4, 4.8, 4, 8, 5, 5.4)
save(runnertemps, file = paste(stackname, "_For_Run.Rdata", sep = ""))

# Saving final runners
finalrunners_peronii <- combineBinTemplates(runnertemps[2], runnertemps[3], runnertemps[5])
save(finalrunners_peronii, file = paste(stackname, "_Final_For_Run.Rdata", sep = ""))
